# Supplementary material for: Using Rheology to Understand Transient and Dynamic Gels
Source: Gels. 2022 Feb 18;8(2):132. doi: 10.3390/gels8020132 (PMC8872063; doi:10.3390/gels8020132)
Supplement: Supplementary file 1 [file gels-08-00132-s001.zip]

Archive with 1 entries (1 files):
- gels-1604228-supplementary.pdf
